# Supplementary material for: A methodology for global validation of microarray experiments
Source: BMC Bioinformatics. 2006 Jul 5;7:333. doi: 10.1186/1471-2105-7-333 (PMC1539027; doi:10.1186/1471-2105-7-333)
Supplement: Additional File 8 — This Excel spreadsheet contains supplementary table 4. This table provides data (such as FCs, p-values) from both the microarray and qrPCR platforms for the genes selected for validation. [file 1471-2105-7-333-S8.xls]

## Sheet: Sheet1
Supplementary Table 4. List of genes selected for validation by qrPCR with FC values by experiments and accompanying statistics
Category	Affymetrix	RefSeq Title	Log2 FC			95% Lower Conf. limit			95% Upper Conf. limit			t-statistics			Nominal p-values			Log2 FC			95% Lower Conf. limit			95% Upper Conf. limit			t-statistics			Nominal p-values
	Probe Set ID		per MA experiment			per MA experiment			per MA experiment			per MA experiment			per MA experiment			per PCR experiment			per PCR experiment			per PCR experiment			per PCR experiment			per PCR experiment
			1	2	3	1	2	3	1	2	3	1	2	3	1	2	3	1	2	3	1	2	3	1	2	3	1	2	3	1	2	3
Top 15
1	104598_at	dual specificity phosphatase 1	1.98491	2.175	2.42617	1.80587	1.91603	2.21118	2.16395	2.43398	2.64116	25.6234	19.4174	27.7257	6.93571e-09	6.13594e-08	1.77514e-07	2.79328	2.75244	3.06401	2.03717	1.41798	2.66043	3.54939	4.0869	3.46758	9.14414	5.18733	19.2998	0.000125097	0.00280336	4.91427e-06
2	98817_at	follistatin	1.6783	2.14843	1.93808	1.48419	2.03436	1.78722	1.8724	2.2625	2.08894	19.9714	43.9443	34.9084	4.62374e-08	2.55293e-10	2.26967e-06	2.28578	2.29731	1.86948	2.06927	2.06816	1.70308	2.50229	2.52647	2.03588	25.6719	25.5064	25.3954	1.69429e-07	1.2078e-06	1.01269e-09
3	93624_at	RIKEN cDNA 8430417G17	1.80276	1.68831	2.10363	1.6563	1.51094	1.83699	1.94922	1.86569	2.37028	28.8285	22.7857	19.564	7.88237e-09	1.59567e-07	1.95397e-06	3.28339	3.39248	2.83961	2.80723	2.86512	2.292	3.75956	3.91985	3.38721	16.014	15.1122	11.5664	3.5107e-07	9.78996e-07	4.4327e-07
4	93319_at	RAS p21 protein activator 3	1.45633	2.35237	1.64403	1.27516	2.07222	1.36568	1.6375	2.63253	1.92238	19.017	19.4542	15.676	2.83487e-07	6.96602e-08	4.0803e-05	2.28586	1.74161	1.10613	2.08335	1.41129	0.580559	2.48837	2.07193	1.63169	28.3252	12.3641	4.99734	4.06477e-07	3.69382e-06	0.00166606
5	160894_at	CCAAT/enhancer binding protein delta	1.71964	1.55925	1.98552	1.56729	1.34538	1.82575	1.87198	1.77313	2.14529	29.4484	16.8126	31.9143	1.40986e-06	1.58958e-07	5.47017e-07	2.16796	2.80318	2.89108	1.68978	1.95875	2.10143	2.64614	3.64761	3.68072	10.8676	7.56579	8.24926	1.95256e-05	4.47297e-05	1.47032e-05
6	97844_at	regulator of G-protein signaling 2	1.47869	1.93803	1.58291	1.22309	1.53323	1.11806	1.73429	2.34283	2.04775	13.8793	11.2197	8.54435	4.30329e-06	7.08622e-06	0.000236029	1.86657	1.68311	1.43467	1.60328	1.42211	1.07651	2.12985	1.94411	1.79283	15.8026	14.3782	9.54377	2.19035e-08	5.54426e-08	3.66941e-05
7	160564_at	lipocalin 2	1.77553	1.50979	1.70763	1.54746	1.09938	1.39005	2.00361	1.92021	2.0252	19.3863	9.14964	13.2363	2.39918e-06	0.000138411	1.38641e-05	3.04148	3.29494	2.86812	2.69013	2.9468	2.41518	3.39283	3.64309	3.32106	19.4908	21.1428	14.3461	7.54975e-09	1.64309e-09	1.83832e-07
8	96346_at	cysteine dioxygenase 1, cytosolic	1.52461	1.65396	1.73858	1.33799	1.36858	1.41294	1.71122	1.93934	2.06421	19.2675	14.5534	14.8934	2.18733e-07	1.48472e-05	0.000127843	1.33293	1.76925	1.20836	1.21054	1.53122	0.906697	1.45532	2.00727	1.51003	25.3116	16.5622	9.21267	1.16966e-08	1.34773e-08	1.41077e-05
9	160359_at	RIKEN cDNA 1190002H23	1.61551	1.40431	1.6675	1.46607	1.30813	1.33451	1.76496	1.5005	2.00049	24.9886	35.5931	13.1604	8.53818e-09	2.65145e-08	7.30047e-05	2.63328	2.61721	2.0794	2.39724	2.47161	1.81295	2.86931	2.76282	2.34585	25.3809	41.7713	17.4077	1.91032e-09	2.56569e-10	9.18786e-09
10	92276_at	mitogen-activated protein kinase kinase kinase 6	1.45687	1.52998	1.64991	1.33704	1.37985	1.47046	1.5767	1.68012	1.82937	30.0753	23.5159	23.1261	1.53869e-07	1.19814e-08	1.32844e-06	2.09348	2.30702	2.43884	1.76673	1.77364	2.31162	2.42023	2.8404	2.56606	15.7622	10.1657	46.6974	5.00431e-06	1.55709e-05	4.85451e-09
11	101030_at	ras homolog gene family, member AB	1.49151	1.2516	1.9127	1.33962	0.946758	1.78532	1.64339	1.55643	2.04008	22.6737	9.46947	36.9328	1.67145e-08	1.28125e-05	3.50538e-08	2.30184	2.54056	2.47388	2.02836	1.97367	2.12192	2.57532	3.10744	2.82584	19.0432	10.361	17.0758	1.41699e-08	7.2459e-06	1.94761e-06
12	102867_at	TEA domain family member 4	1.51236	1.43312	1.58615	1.40851	1.2817	1.46563	1.61622	1.58455	1.70667	39.1083	23.4061	38.5055	9.84314e-07	6.36093e-07	9.07242e-06	2.13084	2.35364	2.14817	1.78514	1.49692	1.81565	2.47655	3.21035	2.48068	15.3102	6.39236	15.0532	8.11922e-06	0.00026098	6.65646e-07
13	102896_at	downstream of tyrosine kinase 1	1.55679	1.18099	1.76232	1.38806	1.0504	1.54795	1.72551	1.31159	1.9767	21.9006	21.1149	20.6905	1.29946e-07	6.23937e-08	2.45571e-06	1.3481	1.04398	1.3783	0.911314	0.478335	1.14019	1.78489	1.60963	1.6164	6.92318	4.57086	13.5166	5.18965e-05	0.00429924	1.61914e-06
14	93573_at	metallothionein 1	1.50297	1.27308	1.558	1.39458	1.18746	1.51437	1.61136	1.3587	1.60163	36.9158	34.5611	96.3793	9.62742e-07	1.10654e-09	2.35401e-08	1.62609	1.65084	1.74827	1.18229	1.18131	1.3103	2.06989	2.12037	2.18624	8.16465	7.97881	9.09323	9.884e-06	2.54886e-05	1.06066e-05
15	97950_at	xanthine dehydrogenase	1.0764	1.96002	1.16267	0.872062	1.74816	0.76853	1.28075	2.17188	1.5568	13.619	22.0288	8.58663	4.37287e-05	1.49119e-07	0.00163902	2.21349	2.26834	1.3134	1.5886	1.77716	0.954233	2.83838	2.75952	1.67256	8.10858	11.0632	8.15019	3.0865e-05	1.71228e-05	1.01326e-05
Stratified
1	160894_at	CCAAT/enhancer binding protein delta	1.71964	1.55925	1.98552	1.56729	1.34538	1.82575	1.87198	1.77313	2.14529	29.4484	16.8126	31.9143	1.40986e-06	1.58958e-07	5.47017e-07	2.16796	2.80318	2.89108	1.68978	1.95875	2.10143	2.64614	3.64761	3.68072	10.8676	7.56579	8.24926	1.95256e-05	4.47297e-05	1.47032e-05
2	102955_at	nuclear factor, interleukin 3 regulated	1.37287	1.28139	1.61546	1.24824	1.15619	1.37417	1.49749	1.40658	1.85675	26.6488	24.3872	17.854	1.02873e-07	7.82423e-08	2.54488e-05	2.00798	1.77386	1.64333	1.74284	1.44141	1.39747	2.27311	2.10632	1.88919	18.6381	12.5185	16.3057	1.92804e-06	3.46006e-06	3.02472e-06
3	92777_at	cysteine rich protein 61	1.28805	1.14078	1.40484	1.13331	0.931938	1.14908	1.4428	1.34961	1.6606	19.6824	12.5993	14.6741	2.18344e-07	1.49426e-06	6.25231e-05	1.45419	0.821689	1.35185	0.97527	0.561768	1.19372	1.93311	1.08161	1.50998	6.86934	7.5008	19.3584	7.33056e-05	0.0001491	1.3167e-08
4	99027_at	Bcl2-like	1.14702	0.643721	1.31485	1.0351	0.565113	1.23374	1.25893	0.722329	1.39595	23.7	19.5951	39.6734	1.32467e-08	4.17286e-07	1.72504e-08	1.38743	0.888851	1.12941	0.949857	0.513622	0.834722	1.825	1.26408	1.4241	7.06627	5.27812	8.88631	3.4572e-05	0.000358694	2.47112e-05
5	103644_at	dipeptidase 1 (renal)	0.92197	1.0298	0.900552	0.813506	0.791578	0.722157	1.03043	1.26803	1.07895	19.6192	11.0627	14.3468	5.04037e-08	9.58863e-05	0.000196287	2.34828	2.16716	1.39247	1.88961	1.50786	1.03567	2.80694	2.82646	1.74927	11.4076	7.38575	9.71491	4.69637e-07	3.26286e-05	0.000102461
6	100952_at	stromal interaction molecule 1	0.854095	0.650385	0.989903	0.786007	0.541597	0.936051	0.922183	0.759172	1.04375	31.1246	14.0861	45.1279	1.46341e-07	1.83545e-06	9.69515e-09	1.00046	0.906046	0.332432	0.568774	0.482401	-0.0871658	1.43215	1.32969	0.752029	5.54559	4.8189	1.8811	0.00104774	0.000879988	0.102849
7	102984_g_at	MAD homolog 1	0.637364	0.749698	1.0469	0.411694	0.500932	0.681808	0.863033	0.998464	1.41199	7.00509	7.07835	8.43578	0.000533529	0.000168285	0.0019159	0.302403	-0.0706283	0.204379	0.154832	-0.443866	-0.310771	0.449974	0.302609	0.719528	4.76542	-0.461385	0.958702	0.00161372	0.660544	0.372891
8	161228_f_at	enabled homolog	0.753368	0.688397	0.646782	0.631393	0.570164	0.49188	0.875343	0.80663	0.801685	15.9506	14.6879	11.0075	1.98636e-05	1.61083e-05	0.000173529	0.746452	0.518254	0.507896	0.523678	0.218821	0.119744	0.969226	0.817688	0.896048	7.66944	3.92347	2.94708	4.65874e-05	0.00358584	0.0158037
9	103432_at	interferon-stimulated protein	0.702153	0.388674	0.72068	0.610192	0.219126	0.382768	0.794114	0.558221	1.05859	17.651	5.51134	5.92031	1.27299e-07	0.00116543	0.00407103	0.672419	0.486143	0.485594	0.407643	0.0118252	0.208495	0.937195	0.96046	0.762693	6.49593	2.55963	3.92395	0.00121146	0.046135	0.00304994
10	96106_at	RIKEN cDNA 2400006P09	0.496212	0.358626	0.839212	0.320884	0.233662	0.711823	0.671541	0.48359	0.9666	6.90054	6.61785	16.1202	0.000429141	0.000166274	3.6265e-06	0.644886	0.587183	0.276617	0.544272	0.434231	0.19845	0.7455	0.740135	0.354783	14.3942	8.92894	8.91568	9.59551e-08	2.65726e-05	0.00020534
11	100019_at	chondroitin sulfate proteoglycan 2	0.397642	0.719868	0.449554	0.262665	0.526317	0.223327	0.532618	0.913419	0.67578	7.36579	8.76103	4.94631	0.000471724	4.53603e-05	0.00313134	0.690074	0.655354	0.0561313	0.416326	0.46653	-0.526666	0.963821	0.844178	0.638929	6.1834	8.67884	0.228743	0.000855048	0.000203829	0.825745
12	160924_at	cDNA sequence BC028953	0.387488	0.484664	0.471979	0.290772	0.352963	0.291885	0.484205	0.616364	0.652074	10.185	8.58386	6.62206	0.000125713	3.84166e-05	0.000938539	0.699578	1.01988	0.170678	0.376803	0.634446	-0.441503	1.02235	1.40532	0.78286	5.11762	5.95597	0.686062	0.00134258	0.000187166	0.518864
13	96183_at	forkhead box P1	0.420664	0.35154	0.389794	0.303832	0.226808	0.276913	0.537496	0.476272	0.502676	8.38917	6.99331	8.57405	4.34437e-05	0.000542072	0.000188677	1.04091	0.746327	0.608267	0.787569	0.448196	0.23466	1.29425	1.04446	0.981873	9.29863	5.58033	3.68844	6.66035e-06	0.000236855	0.00509296
14	103890_at	expressed sequence AW538196	0.201554	0.37557	0.362885	0.135919	0.265682	0.199744	0.267189	0.485458	0.526026	7.41507	8.16346	5.56501	0.000236927	0.00010413	0.00189859	0.782831	-0.284689	1.00086	0.181727	-0.682113	-0.212808	1.38393	0.112736	2.21454	2.95139	-1.62387	2.09972	0.0163886	0.139316	0.0880132
15	104268_at	interleukin 6 receptor, alpha	0.242426	0.267632	0.24897	0.0776822	0.128502	0.125349	0.407169	0.406763	0.372592	3.53584	4.65008	4.94267	0.0107845	0.00306364	0.00268786	1.46184	1.05694	0.561635	0.923589	0.480772	0.0678034	2.0001	1.63312	1.05547	6.05605	4.22451	2.58318	0.000125529	0.0028478	0.0301533
Note: p-values in bold type are > .05.
